# Supplementary material for: Exploratory Immunohistochemical Profiling of FOXP3, PD-1 and CD32B in Resectable Lung Adenocarcinoma
Source: Cancers (Basel). 2025 Dec 4;17(23):3886. doi: 10.3390/cancers17233886 (PMC12691456; doi:10.3390/cancers17233886)
Supplement: Supplementary file 1 [file cancers-17-03886-s001.zip]

Archive with 1 entries (1 files):
- cancers-3979848-supplementary.pdf
